# Supplementary material for: Immune Checkpoint-Induced Colitis: A Single-Center Retrospective Cohort Study
Source: J Clin Med. 2025 Oct 13;14(20):7219. doi: 10.3390/jcm14207219 (PMC12565555; doi:10.3390/jcm14207219)
Supplement: Supplementary file 1 [file jcm-14-07219-s001.zip]

Archive with 1 entries (1 files):
- jcm-3852213-supplementary.pdf
